# Supplementary material for: Phi-Value and NMR Structural Analysis of a Coupled Native-State Prolyl Isomerization and Conformational Protein Folding Process
Source: Biomolecules. 2025 Feb 10;15(2):259. doi: 10.3390/biom15020259 (PMC11852654; doi:10.3390/biom15020259)
Supplement: Supplementary file 1 [file biomolecules-15-00259-s001.zip]

Archive with 1 entries (1 files):
- biomolecules-3446412-supplementary.pdf
